# Supplementary material for: Red Beetroot Fermentation with Different Microbial Consortia to Develop Foods with Improved Aromatic Features
Source: Foods. 2022 Oct 1;11(19):3055. doi: 10.3390/foods11193055 (PMC9562875; doi:10.3390/foods11193055)
Supplement: Supplementary file 1 [file foods-11-03055-s001.zip]

Archive with 1 entries (1 files):
- foods-1865532-supplementary.pdf
